# Supplementary material for: Lung type II alveolar epithelial cells collaborate with CCR2+ inflammatory monocytes in host defense against poxvirus infection
Source: Nat Commun. 2022 Mar 29;13:1671. doi: 10.1038/s41467-022-29308-2 (PMC8964745; doi:10.1038/s41467-022-29308-2)
Supplement: Supplementary file 3 — Source Data [file 41467_2022_29308_MOESM3_ESM.xlsx]

## Sheet: Fig 1
Fig 1a
Day	WT VACV (2X107pfu)					VACVΔC7L (2X107pfu)
0	100	100	100	100	100	100	100	100	100	100	100	100	100	100	100
1	102.31	104.12	99.54	104.01	99.35	99.4624	98.7421	100	101.07	97.8378	101.105	101.596	99.4565	100.505	99.4681
2	93.41	95.22	92.52	96.25	94.44	98.9247	97.4843	101.775	100.535	95.6757	100.552	98.9362	98.913	100.505	96.8085
3	86.15	88.87	85.21	91.52	83.48	97.8495	89.9371	95.858	98.3957	90.8108	98.895	94.6809	97.2826	97.4747	96.8085
4	80.47	84.65	82.13	86.06	78.18	93.0108	85.5346	95.858	96.7914	90.2703	98.3425	95.2128	95.6522	91.9192	96.8085
5	73.67	77.6	76.3	80.47	72.26	90.8602	81.1321	94.0828	92.5134	87.027	96.1326	92.0213	94.5652	90.9091	96.8085
6	68.41	73.17	71.46	75.36	66.5	86.0215	76.1006	87.574	86.0963	83.2432	92.2652	86.7021	89.6739	85.3535	91.4894
7		64.03		67.47		86.5591	72.327	86.9822	83.9572	82.7027	90.6077	87.234	88.587	87.3737	88.8298
8						92.4731	72.327	91.716	91.9786	88.6486	95.5801	90.4255	92.3913	88.8889	90.9574
9						95.6989	78.6164	91.716	95.1872	93.5135	98.3425	94.1489	95.6522	92.9293	93.0851
10						98.9247	80.5031	94.6746	97.3262	97.8378	100.552	97.3404	99.4565	94.9495	98.4043
11						100.538	87.4214	99.4083	98.9305	102.162	103.867	98.4043	100.543	97.9798	98.9362
12						96.7742	89.9371	99.4083	97.861	102.162	101.105	98.9362	103.804	102.525	97.8723
13						97.3118	90.566	102.367	95.7219	102.703	97.7901	99.4681	103.804	104.04	97.3404
14						99.4624	92.4528	103.55	95.7219	99.4595	98.895	97.8723	100.543	102.525	97.8723
Fig 1b					Fig 1c	Day 1										Day 3
	Day	WT VACV (2X107pfu)	VACVΔC7L (2X107pfu)			PBS			WT VACV			VACVΔC7L					PBS			WT VACV			VACVΔC7L
WT VACV (2X107pfu)	6	1			IL-17	0	0.106672	0	0.0436925	0.0412567	0.0430288	0.0436925	0.0336925	0.0421218		IL-17	0	0.106672	0	0.0436925	0.0436925	0.0536925	0.0539292	0.0436925	0.0436925
WT VACV (2X107pfu)	6	1			IL-13	0	0.284509	0	0.284509	0.272536	0.268765	0.284509	0.384509	0.484509		IL-13	0	0.284509	0	0.284509	0.184509	0.224509	0.284509	0.284509	0.284509
WT VACV (2X107pfu)	7	1			IL-1α	0	0.353909	0	0.353909	0.313909	0.303909	0.353909	0.153909	0.353909		IL-1α	0	0.353909	0	0.299214	0.353909	0.403909	0.353909	0.313909	0.353909
WT VACV (2X107pfu)	6	1			TNF-α	0	0.215105	0	0.225059	0.185059	0.155059	0.115059	0.215059	0.0333849		TNF-α	0	0.215105	0	0.215059	0.215059	0.215059	0.0333849	0.215059	0.773258
WT VACV (2X107pfu)	7	1			IL-10	1	2.95825	2	0.179495	0.129495	0.119495	0.179495	0.479495	2.57678		IL-10	1	2.95825	2	0.179495	0.139495	0.279495	1.79233	0.179495	0.964148
VACVŒîC7 (2X107pfu)	14		0		CCL3	2	1.85656	2	0.220139	0.250139	0.260139	0.220139	0.728841	0.928841		CCL3	2	1.85656	2	0.452458	0.342458	0.220139	0.928841	1.22014	1.85656
VACVŒîC7 (2X107pfu)	14		0		GM-CSF	1	0.672187	1	0.110527	0.140527	0.120527	0.140527	0.672187	2.21472		GM-CSF	1	0.672187	1	0.672187	0.140527	0.140527	0.672187	1.14053	2.21472
VACVŒîC7 (2X107pfu)	14		0		IL-12	0	0.0846416	0	0.0846416	0.0846416	0.134642	0.0346416	0.0246416	0.0846416		IL-12	0	0.0846416	0	0.0846416	0.0546416	0.0846416	0.0846416	0.0846416	3.90539
VACVŒîC7 (2X107pfu)	14		0		CXCL1	1.37882	2.37088	2.37088	2.37088	2.47088	2.67088	2.37088	1.30088	2.00088		CXCL1	1.37882	2.37088	2.37088	2.37088	1.37088	2.17088	2.37088	2.37088	2.37088
VACVŒîC7 (2X107pfu)	14		0		IL-4	8	10.6278	10	0.321039	1.47497	0.411039	0.983999	1.96638	3.08058		IL-4	8	10.6278	10	1.83898	1.54697	0.381039	7.40235	3.69536	3.21719
VACVŒîC7 (2X107pfu)	14		0		IL-1b	2	2.56773	2	1.07382	1.37382	0.387863	0.287863	1.56773	3.66177		IL-1b	2	2.56773	2	1.07382	0.287863	1.17382	3.66177	3.28786	7.62502
VACVŒîC7 (2X107pfu)	14		0		FGF2	8.3772	10.8619	9	0.870447	0.830447	0.720447	0.870447	0.267752	2.62253		FGF2	8.3772	10.8619	9	15.9319	0.870447	0.870447	9.94683	8.02718	2.17516
VACVŒîC7 (2X107pfu)	14		0		IL-2	6.53673	9.43449	7	4.36456	4.6204	5.37539	4.14734	5.4521	5.87043		IL-2	6.53673	9.43449	7	6.55736	2.77042	2.27042	10.297	7.77042	8.53067
VACVŒîC7 (2X107pfu)	14		0		IL-5	3	3.3183	3	0.69705	0.45705	0.233704	0.71	0.69705	0.45		IL-5	3	3.3183	3	0.69705	0.69705	8.86046	14.8506	10.697	20.1576
VACVŒîC7 (2X107pfu)	14		0		IL-6	3	3.46654	2	0.264187	1.02663	0.164187	0.264187	2.46654	4.47964		IL-6	3	3.46654	2	5.42682	9.22383	13.6571	15.3792	15.0266	25.4179
					VEGF	4.10299	5.04949	4.7	4.85677	5.72246	5.33819	3.20876	6.58486	4.66749		VEGF	4.10299	5.04949	4.7	32.7402	34.1321	49.8238	52.7928	47.1575	32.0216
					IFN-γ	0	0.215059	0	0.215059	0.295059	0.415059	0.234	0.21	0.215059		IFN-γ	0	0.215059	0	0.215059	0.215059	0.215059	29.1776	30.2151	38.2183
					CXCL9	0	0.0451151	0	0.0451151	0.0551151	0.0851151	0.0451151	0.0319	0.023		CXCL9	0	0.0451151	0	0.0451151	0.0451151	0.591694	13.9835	10.0451	12.6948
					CCL2	1	1.45786	1	0.308185	0.108185	0.508185	0.308185	0.6731	1.45786		CCL2	1	1.45786	1	0.308185	0.308185	4.9395	32.6136	30.3082	49.2285
					CXCL10	1	0.859025	1	0.137057	0.237057	0.437057	0.237057	1.25578	2.04675		CXCL10	1	0.859025	1	3.71018	1.79419	13.2942	32.5008	40.859	56.6652
					IFN-α	0	0	0	0	0	0	0	0	0		IFN-α	0	0	0	0	0	0	0	0	0
					IFN-β	0	0.01	0	0	1.85452	0	8.56048	15.7075	22.8285		IFN-β	0	0.0045	0.0079	5.7075	6.77637	7.415	69.9494	142.025	85.6048
Fig 1d
Day	WT				STAT2-/-					IFNAR-/-
0	100	100	100	100	100	100	100	100	100	100	100	100	100	100
2	100	100	100	100	102.97	98.4043	100.568	101.648	99.4565	100	101.288	101.923	100	101.914
3	95.288	90.1099	97.1751	93.4783	90.5941	89.8936	92.0455	91.2088	91.3043	92.2414	96.5665	97.1154	96.6825	98.0861
4	100.524	84.0659	98.8701	93.4783	83.6634	83.5106	83.5227	83.5165	81.5217	85.7759	90.9871	91.3462	92.4171	89.4737
5	92.1466	81.3187	97.1751	92.3913	81.1881	79.7872	73.2955	76.9231	76.6304	78.4483	80.2575	80.7692	81.9905	80.3828
6	85.8639	77.4725	92.6554	87.5	74.0385		66.6667	70.8108	71.0383	72.8448	74.5763	73.5849	74.4076	71.3615
7	85.8639	76.9231	92.6554	88.587							67.7966	63.6792	71.09	66.6667
8	89.0052	80.2198	96.0452	91.3043
9	91.623	86.8132	100.565	94.0217
10	91.623	93.9227	100	95.6522
11	94.7644	100.552	102.26	99.4565
12	97.3822	105.525	103.955	99.4565
13	99.4764	108.84	105.085	99.4565
14	101.571	108.84	105.085	99.4565
Fig 1e
	Day	WT	Stat2-/-	Ifnar1-/-		Fig 1f
WT	18	0					WT			Stat2-/-			Ifnar1-/-
WT	18	0				Lung	4.66756	4.68666	4.94923	8.12528	7.85907	8.70824	6.09963	7.54706	6.31785
WT	18	0				Liver	0	0	0	9.21491	8.40424	9.18266	6.39005	8.50501	6.06399
WT	18	0				Spleen	0	0	0	6.9946	6.2355	5.84523	4.90892	4.33515	4.50265
STAT2-/-	6		1			Brain	0	0	0	4.28154	3.76135	3.85294	4.39402	2.55705	2.78094
STAT2-/-	7		1			Blood	0	0	0	4.60206	4	4.47712	3.30103	4.95424	3.30103
STAT2-/-	7		1
STAT2-/-	7		1			Fig 1i
STAT2-/-	7		1				Ifih1-/-Sting1gt/gt				Ifih1-/-			WT			Irf3-/-
IFNAR-/-	7			1		Lung	8.67669	5.71181	7.39686	7.61119	6.34236	7.34679	6.31785	4.66756	4.68666	4.94923	7.53018	7.56685	7.36356	7.49292
IFNAR-/-	8			1		Liver	5.66839	5.92519	5.10928	5.30207	0	0	0	0	0	0	5.93058	4.29548	4.26108	4.2204
IFNAR-/-	8			1		Spleen	6.19312	4.83948	5.50215	4.8768	0	0	0	0	0	0	5.48226	3.80688	4.89449	4.18709
IFNAR-/-	8			1		Brain	7.42325	5.7679	6.16012	6.30675	0	0	0	0	0	0	4.3256	4.53334	3.87074	4.03035
IFNAR-/-	8			1		Blood	3.69897	2.69897	3.69897	2.69897	0	0	0	0	0	0	5.49259	3.58503	3.37882	3.46218
Fig 1g
Day	WT					STINGGt/Gt					MDA5-/-					MDA5-/-STINGGt/Gt					cGAS-/-			IRF3-/-
0	100	100	100	100	100	100	100	100	100	100	100	100	100	100	100	100	100	100	100	100	100	100	100	100	100	100	100	100
1	101.026	103.333	96.4444	98.4848	98.0392	99.5283	100	98.1308	100	100	98.1032	101.322	99.656	98.5232	101.643	102.315	101.508	100	104.301	103.604	101.478	102.427	100.952	105.336	100.431	100.113	101.701	99.9457
2	102.564	103.81	96.4444	96.4646	94.6078	98.5849	97.9798	96.729	98.1221	100	103.109	98.9637	98.4211	96.5347	101.053	100	102.01	99.5434	101.613	102.703	104.926	102.427	100.476	101.918	98.3854	100.567	101.207	102.662
3	100.513	102.381	91.1111	95.9596	95.5882	89.1509	94.9495	95.3271	97.6526	96.7742	97.4093	90.6736	89.4737	91.0891	92.6316	93.9815	96.4824	97.2603	101.075	98.6486	99.5074	98.0583	97.619	90.2878	89.2896	96.7687	91.7673	92.83
4	98.4615	100.952	90.6667	96.4646	97.549	86.3208	96.9697	93.9252	97.1831	92.1659	92.7461	84.456	82.6316	86.6337	86.8421	86.1111	88.4422	91.7808	94.086	95.045	99.5074	97.5728	98.0952	83.5132	84.7147	88.2086	84.7969	86.4747
5	96.9231	98.5714	87.5556	94.9495	95.098	82.0755	94.4444	91.5888	93.8967	88.9401	89.1192	79.2746	78.9474	84.1584	83.6842	79.1667	81.9095	85.8447	89.7849	89.6396	95.5665	94.6602	95.7143	72.2422	70.6136	79.195	71.6246	72.189
6	93.3333	94.7619	83.1111	89.3939	92.6471	76.4151	90.404	87.8505	88.2629	85.2535	79.8995	72.7749	74.8663	80	76.0417	72.6852	74.8744	78.5388	81.7204	81.5315	90.6404	91.2621	88.0952	67.5659	67.0614	74.263	67.6729	67.2461
7	91.2821	90.9524	80.8889	85.8586	100	73.5849	86.8687	84.5794	85.446	80.6452	80.402	73.2984	68.984	81.0256	74.4792	68.0556	70.3518	74.4292	76.8817	76.1261	85.1921	86.4078	86.1905	63.8489	62.9171	68.0272	63.5565	67.1917
8	86.1538	87.619	94.6667	81.3131	100	70.7547	83.3333	90.1869	92.0188	78.8018	83.9196	75.3927	72.1925	83.0769	78.125	62.963	75.3769	69.4064	73.6559	71.1712	86.6404	88.233	86.9524
9	93.0769	97.1429	97.7778	96.9697	100.49	85.8491	96.4646	89.2523	90.6103	89.8618	90.4523	79.0576	78.0749	88.7179	82.2917	60.1852	71.3568	65.2968	72.043	67.1171	90.6404	90.233	90.9524
10	101.026	107.143	96.4444	96.9697	99.0196	88.6792	95.4545	90.6542	91.0798	92.6267	95.4774	80.1047	86.0963	92.8205	88.0208						90.1478	93.6893	91.5714
11	105.128	110	100.444	98.4848	98.5294	94.3396	96.9697	90.6542	91.0798	92.6267	98.4925	78.534	91.9786	100	92.7083						88.67	98.0583	96.6667
12	104.103	107.143	102.667	98.9899	99.5098	95.283	98.9899	93.9252	93.4272	97.235	99.4975	81.6754	97.861	102.051	93.75						93.5961	98.0583	96.6667
13	104.615	108.095	103.111	97.9798	100.49	95.283	99.4949	95.7944	94.3662	97.6959	102.513	91.0995	102.139	105.128	97.9167						94.0887	98.8058	95.2381
14	106.667	109.048	104.444	98.9899	102.941	95.7547	100	95.3271	92.0188	99.0783	98.995	91.623	103.743	101.538	99.4792						100	100	97.619
Fig 1h
	Day	WT	Sting1gt/gt	Ifih1-/-Sting1gt/gt	Ifih1-/-	cGas-/-	Irf3-/-
WT	15	0
WT	15	0
WT	15	0
WT	15	0
WT	15	0
STINGGt/Gt	14.6		0
STINGGt/Gt	14.6		0
STINGgt/gt	14.6		0
STINGGt/Gt	14.6		0
STINGGt/Gt	14.6		0
MDA5-/-STINGGt/Gt	8			1
MDA5-/-STINGGt/Gt	8			1
MDA5-/-STINGGt/Gt	8			1
MDA5-/-/STING-/-	8			1
MDA5-/-STINGGt/Gt	9			1
MDA5-/-	14.3				0
MDA5-/-	14.3				0
MDA5-/-	14.3				0
MDA5-/-	14.3				0
MDA5-/-	14.3				0
cGAS-/-	14					0
cGAS-/-	14					0
cGAS-/-	14					0
cGAS-/-	14					0
cGAS-/-	14					0
IRF3-/-	7						1
IRF3-/-	7						1
IRF3-/-	7						1
IRF3-/-	8						1
IRF3-/-	8						1

## Sheet: Fig 2
Fig 2b	AM				Monocytes
Blank	0	0	0		Blank	0	0	0
WT VACV	0	0	0		WT VACV	0	0	0
VACVΔC7L	0	0	0		VACVΔC7L	0	0	0
MVA	187	205	196		MVA	157	128	136
Fig 2h
Hours	WT VACV	VACVΔC7L
1	4	3.91381
24	4.20412	4.14613
48	5.8451	5.74036
Fig 2i	Ifnb1							Ccl4								Ccl5
	WT			Mda5-/-Sting1gt/gt					WT			Mda5-/-Sting1gt/gt					WT			Ifih1-/-Sting1gt/gt
Blank	0.948275	1.05173	1.02668	1.06382	0.936183	1.02278		Blank	0.883693	1.11631	1.10563	0.676193	1.32381	1.08377		Blank	1.09918	0.900819	0.898378	0.971682	1.02832	1.01093
WT VACV	1.19219	1.21056	1.22097	1.03125	1.13117	1.11256		WT VACV	1.92405	1.00553	1.53678	1.59311	1.76962	1.34563		WT VACV	0.605207	0.773332	0.753563	0.844078	0.828651	0.826626
VACVΔC7L	32.1252	30.8028	30.5656	1.87355	1.83959	1.86556		VACVΔC7L	12.4537	12.5779	12.4672	1.92144	1.92355	1.96367		VACVΔC7L	12.2844	11.935	11.7637	1.24773	1.0808	1.10867
Fig 2j	IFN-b							CCL4								CCL5
	WT			Ifih1-/-Sting1gt/gt					WT			Ifih1-/-Sting1gt/gt					WT			Ifih1-/-Sting1gt/gt
Blank	5.754	5.354	5.718	5.392	5.737	5.327		Blank	2.754	2.354	2.154	2.392	2.737	2.451		Blank	3.572	2.45624	2.076	3.26	3.653	3.987
WT VACV	4.4791	5.062	4.872	5.4791	5.062	5.108		WT VACV	1.4791	2.062	1.872	2.4791	2.062	2.087		WT VACV	5.368	7.4	6.092	5.55	7.4	7.317
VACVΔC7L	169.861	191.539	190.727	12.861	11.539	11.635		VACVΔC7L	39.861	31.539	38.035	2.861	1.539	1.452		VACVΔC7L	139.918	114.697	124.34	3.9183	4.69689	5.028

## Sheet: Fig 3
Fig 3a	STING
Control			STING
			0			10			50			250
0.771246	1.22875	1.07367	28.945	29.7765	28.2637	27.4356	28.1611	28.0126	21.5489	23.1008	21.6648	6.7183	5.70468	5.45627
Fig 3b	TBK1
Control			TBK1
			0			10			50			250
0.54111	1.45889	1.12782	387.37	399.022	403.883	387.567	395.448	397.764	285.266	265.416	270.747	14.1933	13.6682	13.0828
Fig 3c	MAVS
Control			MAVS
			0			10			50			250
0.54111	1.45889	1.17832	495.456	529.237	480.648	459.794	448.745	440.748	359.794	328.745	335.366	109.794	108.745	105.457
Fig 3d	TRIF
Control			TRIF
			0			10			50			250
1.03135	0.968652	1.18464	475.689	512.823	521.068	432.185	403.224	400.647	292.185	303.747	284.535	128.367	133.376	118.749
Fig 3e	TLR3/polyIC
Control			TLR3/polyIC
			0			10			50			250
1.19204	0.80796	1.25367	10.9047	8.47363	10.647	5.79182	4.99082	5.6378	3.09311	2.87217	2.66363	1.15547	1.22295	1.10383
Fig 3f	IRF3
Control			IRF3
			0			10			50			250
0.970498	1.0295	1.17364	9.60127	7.70069	9.75366	4.9032	6.12185	4.57852	2.39287	1.66712	2.45638	2.2912	1.43236	1.47298
Fig 3g	IRF3-5D
Control			IRF3-5D
			0			10			50			250
1.03135	0.968652	0.83573	33.4927	23.9664	26.984	26.9052	24.7922	24.0288	24.3166	30.6884	26.7411	25.9491	30.8407	31.9037
Fig 3h	NF-kB															Fig 3i
Control			NF-kB													Nuclei	Cytoplasm
			0			10			50			250				0.5	100
1.15973	0.840271	1.42782	79.0797	76.2304	77.9489	82.2304	94.6083	78.2793	87.4675	89.8271	83.3799	83.9763	79.7231	80.6548		1	98
																0.6	95
Fig 3j								Fig 3k
	RAW264.7-EV			RAW264.7-C7L					RAW264.7-EV			RAW264.7-C7L
SeV	5413.46	5397.01	4927.88	1786.34	1501.98	1840.63		ISD	66.9458	65.1456	67.8376	21.5769	19.9168	22.9594
Poly I:C	1042.07	1049.62	1095.19	300.694	260.264	292.153		Heat-iMVA	106.884	106.193	111.145	40.5768	37.5127	38.4676
Fig 3l								Fig 3m
	THP-1-EV			THP-1-C7L					THP-1-EV			THP-1-C7L
SeV	3547.41	3835.58	3737.17	1382.71	1094.4	1092.05		ISD	4.2193	4.68165	5.00966	2.40597	2.72023	2.36972
Poly I:C	1391.99	1412.61	1373.26	367.936	353.169	304.438		Heat-iMVA	151.087	140.613	151.255	39.4819	45.7119	44.9429
Fig 3n								Fig 3o
	MVA			MVAΔC7L				No virus	0	0	0
0	0.859155	1.00483	1.13601	0.859155	1.00483	1.13601		WT VACV	0	0	0
3	2.94638	3.35805	2.86718	3.91602	4.73584	4.51231		VACVΔC7L	0	0	0
6	10.7292	7.55361	11.214	37.7016	38.2045	36.3158		MVA	187	104	140
								MVAΔC7L	530	565	580
Fig 3p
												Fig 3q
Fig 3r
										Fig 3s

## Sheet: Fig 4
Fig 4b
AM	AECII	AECI	IM	Endothelial	Monocytes	Eosinophils	Neutrophils	DC
3897	2978	2602	1541	629	425	426	234	276
4045	3325	1430	1414	638	389	412	226	222
4277	3458	1277	1644	705	467	436	249	278
4494	3413	1916	1679	706	507	455	244	261
Fig 4d
Day	IFNAR-/-→IFNAR-/-					WT→IFNAR-/-				IFNAR-/-→WT				WT→WT
0	100	100	100	100	100	100	100	100	100	100	100	100	100	100	100	100	100	100
1	100	98.7654	99.1031	97.6096	99.0741	98.7179	98.0952	96	97.8814	103.333	101.5	100.995	101.058	99.4949	100	100	100	103.883
2	94.2308	95.4733	90.1345	94.0239	97.2222	98.2906	93.3333	93.7778	98.3051	102.778	100	100.498	97.8836	98.9899	99.4595	98.4211	97.2067	100
3	87.3077	88.4774	84.7534	86.4542	88.4259	89.7436	84.2857	85.7778	90.2542	96.6667	95.5	96.0199	94.1799	93.4343	96.7568	97.3684	93.2961	97.0874
4	81.1538	83.1276	81.6143	82.8685	84.2593	86.3248	82.381	81.3333	85.5932	91.6667	91	92.0398	88.8889	93.9394	95.1351	97.3684	93.8547	93.2039
5	75.3846	76.9547	77.13	78.4861	78.7037	82.0513	78.5714	78.6667	81.3559	87.7778	86	86.5672	84.6561	89.899	90.8108	92.1053	91.6201	90.2913
6	71.5385	69.9588	73.0942		75.463	75.641	74.7619	70.6667	75.4237	81.6667	78.5	79.602	78.3069	84.8485	85.4054	84.7368	86.0335	83.9806
7		66.6667	72.3982		71.9626	69.2308	71.9048	65.3333	70.7627	76.6667	73.399	75.8621	73.0159	81.3131	81.0811	85.7895	83.7989	83.9806
8			67.5353		66.2324		65.3928		65.2131	73.3333	78.5	73.6318	70.3704	87.8788	87.5676	88.4211	92.1788	87.3786
9										84.4444	81	82.0896	66.6667	89.3939	90.8108	92.1053	94.9721	91.7476
10										87.2222	85.5	82.5871	84.127	92.4242	94.5946	93.6842	96.648	90.7767
11										91.1111	87.5	83.5821	89.9471	92.4242	96.7568	94.2105	96.0894	92.7184
12										90.5556	89	82.0896	91.5344	93.4343	94.5946	93.6842	93.8547	92.233
13										90.4556	89	82.0955	91.3344	93.5343	94.9459	93.8421	93.5475	92.3301
15										91.1111	86	81.592	89.9471	95.9596	96.2162	96.3158	94.9721	93.2039
17										92.1111	88	84.592	90.9471	97.9596	97.2162	98.3158	96.9721	94.2039
19										96.1111	93	89.0547	92.0635	102.02	100.541	102.632	102.793	96.6019
Fig 4e							Fig 4g					Fig 4f
	Day	IFNAR-/-→IFNAR-/-	WT→IFNAR-/-	IFNAR-/-→WT	WT→WT				SftpcCreIfnar1fl/fl	SftpcCre		Day	SftpcCreIfnar1fl/fl				SftpcCre
IFNAR-/-	6	1					SftpcCreIfnlr1fl/fl	7	1			0	100	100	100	100	102.288	101.845	101.3	100.76
IFNAR-/-	7	1					SftpcCreIfnlr1fl/fl	7	1			1	98.0392	92.218	97.8378	96.125	95.7516	100.369	94.01	101.76
IFNAR-/-	7	1					SftpcCreIfnlr1fl/fl	8	1			2	87.2549	82.5397	95.6757	87.8307	98.6928	98.893	97.56	99.94
IFNAR-/-	8	1					SftpcCreIfnlr1fl/fl	8	1			3	79.0196	75.6614	79.4595	79.3651	95.7516	92.6199	94.48	93.87
IFNAR-/-	8	1					SftpcCre	14		0		4	71.5686	73.0159	75.1351	75.6614	97.3856	91.5129	96.51	92.67
WT	7		1				SftpcCre	14		0		5	73.0392	76.1905	73.5135	74.8413	97.3856	89.2989	96.34	90.25
WT	7		1				SftpcCre	14		0		6	72.549	75.1323	70.8108	72.84	98.6928	90.4059	97.41	91.57
WT	8		1				SftpcCre	14		0		7	69.6078	68.7831	67.5676	69.84	99.0196	92.6199	98.15	93.78
WT	8		1				SftpcCre	14		0		8					99.6732	94.4649	98.59	95.48
IFNAR-/-	19			0								9					100	98.155	99.78	99.05
IFNAR-/-	19			0								10					105.232	102.325	104.21	103.31
IFNAR-/-	19			0								11					108.423	102.155	107.56	106.07
IFNAR-/-	19			0								12					107.329	101.155	106.45	102.09
IFNAR-/-	19			0
WT	19.5				0
WT	19.5				0
WT	19.5				0
WT	19.5				0
WT	19.5				0

## Sheet: Fig 5
Fig 5a												Fig 5c
Day	Rag1-/-					WT						Day	Ccr2-DTR+DT					WT+DT
0	100	100	100	100	100	100	100	100	100	100		0	100	100	100	100	100	100	100	100	100	100
2	95.3488	99.4318	100.592	95.8333	99.4444	97.63	99.41	100	97.22	97.22		1	100.578	97.3822	98.913	98.9011	98.9189	98.3146	101.724	99.3976	100.592	100
3	87.2093	100	94.0828	88.0952	91.1111	98.22	103.48	94.31	91.11	91.67		2	94.7977	88.4817	92.9348	93.4066	90.2703	99.4382	102.874	96.3855	101.775	101.714
4	83.1395	99.4318	92.3077	83.9286	90	98.67	104	88.89	85	86.67		3	86.7052	79.5812	85.8696	88.4615	80	103.933	100.575	95.1807	104.142	99.4286
5	88.9535	101.705	98.8166	91.0714	91.6667	98.85	104.32	89.77	82.22	85		4	81.5029	72.7749	79.8913	84.0659	74.0541	98.3146	98.2759	94.5783	100	97.1429
6	86.6279	100	95.858	87.5	92.7778	99.41	104.48	86.67	77.78	80		5	73.4104	65.9686	73.3696	76.9231	67.5676	98.5618	95.1264	92.5783	96.2249	93.4286
7	90.1163	102.841	98.8166	92.2619	97.2222	101	105.02	87.5	80	80.55		6	69.3642	61.7801	69.0217	72.5275	63.2432	100.247	92.8276	89.5663	93.858	89.4286
8	90.1163	102.841	99.4083	92.8571	99.4444	101.21	105.34	89.77	80.12	83.33		7			64.6739	71.7253		99.6854	93.977	90.7711	95.6331	91.1429
9	92.4419	103.409	98.8166	94.6429	101.111	101.34	105.46	94.32	87.22	92.22		8			61.9565	68.8791		103.933	100	95.7831	100.592	96.5714
10	94.7674	103.977	100.592	95.2381	101.667	101.89	105.71	98.3	95	97.23		9						107.303	105.172	98.1928	104.734	104
11	99.4186	106.25	103.55	96.4286	101.667
Fig 5b					Fig 5d					Fig 5e
		WT	RAG1-/-				Ccr2-DTR+DT	WT+DT		Lung	Liver	spleen	blood
WT	15	0			CCR2-DTR	7	1			5.95	5.78	6.02	2
WT	15	0			WT VACV	7	1			6.16	6.21	5.48	2.4
WT	15	0			WT VACV	7	1			5.99	5.49	5.01	1.95
WT	15	0			WT VACV	8	1
WT	15	0			WT VACV	8	1
RAG1-/-	15		0		VACVΔE5R	14		0
RAG1-/-	15		0		VACVΔE5R	14		0
RAG1-/-	15		0		VACVΔE5R	14		0
RAG1-/-	15		0		VACVΔE5R	14		0
RAG1-/-	15		0		VACVΔE5R	14		0
Fig 5h								Fig 5i
	PBS			VACVΔC7L					PBS		WT VACV					VACVΔC7L
AM	0.25	0.7	0.92	1.71	1.07	1.52		AM	20.1	20.4	5.52	13.2	6.22	10.1	8.56	4.54	9.34	11.4	11.5
Neutrophil	0.22	0.35	0.52	0.55	0.54	0.55		Neutrophil	5.59	5.68	24.2	22.2	28.2	25.4	20	10.4	7.55	6.47	5.73
Monocyte	87	90.9	89	98	94.4	96		Monocyte	3.84	3.69	15.6	12.5	15.2	13.9	18.9	19	20.4	13.7	21.5
Lyve1+ IM	10.6	13.7	11.6	39.8	34.5	36.8		Lyve1+ IM	0.49	0.43	1.01	1.53	0.84	0.94	1.08	1.34	0.9	0.82	1.08
Lyve1- IM	37.9	32.7	34.9	90.3	78.3	90		Lyve1- IM	1.51	1.14	3.31	3.54	4.6	4.55	2.44	9.25	9.05	7.27	10.8
CD11b+ DC	60	67.1	63	80.5	76.9	80		CD11b+ DC	0.39	0.5	0.31	0.47	0.25	0.55	0.27	0.18	0.3	0.48	0.4
CD103+ DC	4.63	4.71	4.43	11.8	9.38	10.8		CD103+ DC	1.94	2.09	0.47	1.15	0.55	1.57	0.62	0.42	0.68	1.04	1.05
Eosinophil	0.18	0.25	0.46	1.62	0.74	1.57		Eosinophil	1.63	1.61	2.81	1.26	1.23	1.48	3.4	2.37	1.32	1.28	1.47
Fig 5j
	Blank				WT B6					Ifih1-/-Sting1gt/gt				SftpcCreIfnar1fl/fl
AM	13.7	13.2	20.1	20.4	5.2	8.74	4.2	7.13	6.06	5.68	6.38	4.67	3.85	2.56	2.26	5.25	8.32
Neutrophil	0.91	0.99	1.76	2.35	5.84	11.1	15.7	7.09	10.9	21.1	13.1	16.8	21	16.5	17.4	21.4	19.9
Monocyte	4.76	4.73	4.68	4.5	17.9	19.4	19.3	19.7	16.8	13.7	15.3	11.1	14.9	15.1	17.4	13.5	14.5
Lyve1+ IM	0.43	0.43	0.57	0.52	1.49	1.55	1.73	1.57	1.54	0.81	0.47	0.81	0.74	0.72	1.19	0.98	0.58
Lyve1- IM	1.84	1.87	1.8	1.62	9.33	7.92	9.98	8.04	9.03	3.36	1.43	3.6	1.28	4.53	2.6	4.1	3.2
CD11b+ DC	0.89	0.87	1.77	2.03	1.17	1.35	1.25	1.38	1.06	1.54	0.96	1.62	1.52	0.74	0.58	0.84	1.01
CD103+ DC	1.74	1.73	2.35	2.6	0.85	1.12	0.74	1.11	0.9	0.99	1.12	1.16	1.06	0.7	0.6	1.34	1.56
Eosinophil	2.2	2.19	1.63	1.61	1.68	1.05	2.11	1.32	1.16	2.78	2.06	2.94	3.15	1.01	1.78	1.67	1.7

## Sheet: Fig 6
Fig 6b
Monocytes				Lyve1+IM				Lyve1-IM				AEC2
PBS	WT VACV	VACVΔC7L		PBS	WT VACV	VACVΔC7L		PBS	WT VACV	VACVΔC7L		PBS	WT VACV	VACVΔC7L
0.29	14.6	3.47		2.04	39.4	22.6		0	47.1	17.6		0	0.06	0.14
0.22	8.07	1.38		3.72	26.3	14.5		0	31.1	10.8		0	0.1	0.041
0.1	8.76	1.6		5.02	32.9	18.6		0	44.9	9.7		0	0.07	0.028
0.077	7.47	1.17		4.76	23	13.7		0	27.3	8.33		0	0.12	0.045
	8.21				37.7				44.2
					34.9				40.8
Fig 6c
	PBS			WT VACV					VACVΔC7L
Lyve1- IM	0	0	0	2.97	2.96	2.07	2.85	2.6	1.63	0.97	0.71	0.9
Monocyte	0.011	0.00802	0.00628	2.78	2.24	1.78	1.61	1.88	0.31	0.17	0.24	0.16
AM	0.15	0.15	0.12	1.14	0.66	0.9	1.07	1.37	0.61	0.45	0.61	0.72
Lyve1+ IM	0.025	0.021	0.016	0.4	0.4	0.28	0.41	0.44	0.3	0.13	0.15	0.15
Neutrophil	0.014	0.00802	0.00342	0.17	0.15	0.14	0.13	0.22	0.053	0.018	0.024	0.017
CD11b+ DC	0.00214	0.0015	0.00363	0.057	0.02	0.043	0.026	0.021	0.011	0.00321	0.00725	0.00573
CD103+ DC	0.00641	0.00953	0.005141	0.037	0.028	0.028	0.025	0.035	0.013	0.00602	0.012	0.00573
Eosinophil	0.012	0.014	0.00868	0.19	0.063	0.094	0.22	0.19	0.068	0.016	0.019	0.019
Fig 6d
	WT					Ifih1-/-Sting1gt/gt				SftpcCreIfnar1fl/fl
Lyve1- IM	1.00764	0.80784	1.41716	0.99696	1.0546	0.36784	0.15587	0.468	0.2624	0.49377	0.4992	0.29848	0.43456
Monocyte	0.29893	0.35696	0.11338	0.22852	0.35448	1.03435	0.89419	0.75167	0.90741	0.99056	0.71862	0.756	0.6901
AM	0.43004	0.531392	0.567	0.346518	0.63024	0.210728	0.340692	0.357255	0.276045	0.32256	0.24408	0.45045	0.460096
Lyve1+ IM	0.27714	0.3162	0.38752	0.23864	0.33264	0.22599	0.06768	0.15876	0.16132	0.068832	0.26656	0.13034	0.106198
Neutrophil	0.011096	0.010878	0.02826	0.005672	0.010246	0.05064	0.04061	0.02688	0.0504	0.0495	0.04872	0.029318	0.043382
CD11b+ DC	0.01521	0.013365	0.028375	0.013662	0.021412	0.1464	0.099648	0.145152	0.19152	0.046842	0.02436	0.044436	0.082012
CD103+ DC	0.01071	0.010416	0.013024	0.007659	0.01674	0.033165	0.024864	0.022736	0.029574	0.00959	0.01818	0.030686	0.0195
Eosinophil	0.02688	0.022365	0.051273	0.015708	0.02958	0.120652	0.059534	0.09849	0.125055	0.022523	0.045034	0.063627	0.06154
Fig 6f	E5							A34								F17
	Monocytes			IM					Monocytes			Lyve1- IM					Monocytes			IM
WT VACV	1.10348	1.13892	1.24453	0.401299	0.399535	0.419679		WT VACV	0.225635	0.237329	0.241645	0.00829856	0.00925108	0.0075166		WT VACV	0.0897045	0.0860019	0.090145	0.00790407	0.00432	0.0054568
VACVΔC7L	0.32387	0.302415	0.30525	0.576242	0.629218	0.541575		VACVΔC7L	0.00139039	0.00221519	0.0031589	0.00153011	0.00183376	0.00254636		VACVΔC7L	0.00340364	0.00360052	0.0041256	0.00182675	0.0074717	0.00514732
Fig 6g	E5			A34				A27
Blank	WT VACV	VACVΔC7L		Blank	WT VACV	VACVΔC7L		Blank	WT VACV	VACVΔC7L
0.000494748	0.830031	0.80469		0	0.362361	0.252588		2.39996e-07	0.335947	0.24125
0.000278794	0.868402	0.804339		0	0.36036	0.251076		2.28883e-07	0.345538	0.244253
0.000358212	0.854467	0.804106		0	0.35495	0.254554		2.54547e-07	0.328956	0.2452
Fig 6h	E5		F17			A34
WT	MDA5-/-STINGGt/Gt		WT	MDA5-/-STINGGt/Gt		WT	Ifih1-/-Sting1gt/gt
0.32387	0.365801		0.00340364	0.017708		0.00139039	0.0338087
0.302415	0.363431		0.00360052	0.0187147		0.00221519	0.0361743
0.302899	0.365789		0.00323577	0.0190255		0.00166581	0.0321588

## Sheet: Fig S1
Fig S1b
Hours	WT VACV	VCAVΔC7L
1	4	3.91381
24	4.20412	4.14613
48	5.8451	5.74036
Fig S1c
Day	VACV (2x106pfu)					VACV (2x105pfu)					VACV (2x104pfu)			VACV (2x103pfu)
0	100	100	100	100	100	100	100	100	100	100	100	100	100	100	100	100	100	100
1	102.525	100.575	97.9487	101.198	101.042	99.4565	102.174	101.622	99.4536	101.705	103.012	101.22	102.273	104.571	98.913	96.2162	98.2558	101.156
2	104.545	103.448	97.9487	104.192	102.604	100	108.696	105.405	106.011	102.273	103.012	101.22	102.273	104.571	98.913	96.2162	98.2558	101.156
3	101.01	97.7011	92.3077	95.8084	93.75	97.8261	103.804	100	100.546	98.8636	105.422	103.049	102.273	105.714	101.087	100	98.8372	103.468
4	93.4343	91.954	87.1795	89.8204	88.5417	94.5652	97.8261	94.5946	95.082	93.75	103.012	101.22	100	105.714	102.174	102.162	100.581	104.046
5	87.8788	84.4828	80	86.2275	82.8125	87.5	92.9348	87.5676	83.6066	87.5	93.9759	96.3415	91.4773	105.714	105.435	104.324	101.163	104.624
6	79.798	77.5862	73.3333	79.0419	76.0417	82.6087	88.0435	82.1622	76.5027	80.6818	89.759	91.4634	86.9318	100	105.435	102.162	96.5116	102.312
7	74.7475	72.4138	68.7179	73.0539	70.3125	78.8043	85.3261	75.6757	70.4918	74.4318	84.3373	87.8049	81.25	94.8571	103.261	99.4595	90.6977	98.8439
8	70.202		64.1026	68.2635	66.1458	84.2391	88.0435	80	73.224	75.5682	86.1446	91.4634	85.2273	95.4286	103.804	101.622	91.2791	97.1098
9						88.587	90.2174				95.7831	98.1707	87.5	100.571	108.152	103.784	95.9302	102.312
10						92.3913	95.6522				103.012	100.61	91.4773	101.714	108.696	104.324	101.163	105.78
12						96.7391	101.63				107.229	101.829	96.0227	104.571	108.696	105.405	104.651	109.827
14						101.087	105.978				109.036	103.659	100	106.857	106.522	107.027	108.721	112.717
Fig S1d
		VACV (2x106pfu)	VACV (2x105pfu)	VACV (2x104pfu)	VACV (2x103pfu)
VACV (2x106pfu)	7	1
VACV (2x106pfu)	7	1
VACV (2x106pfu)	8	1
VACV (2x106pfu)	8	1
VACV (2x106pfu)	8	1
VACV (2x105pfu)	8		1
VACV (2x105pfu)	8		1
VACV (2x105pfu)	9		1
VACV (2x105pfu)	14		0
VACV (2x105pfu)	14		0
VACV (2x104pfu)	14			0
VACV (2x104pfu)	14			0
VACV (2x104pfu)	14			0
VACV (2x104pfu)	14			0
VACV (2x104pfu)	14			0
VACV (2x103pfu)	14				0
VACV (2x103pfu)	14				0
VACV (2x103pfu)	14				0
VACV (2x103pfu)	14				0
VACV (2x103pfu)	14				0
Fig S1e
Day	VACVΔC7L (2X105pfu)										VACVΔC7L (2X106pfu)										VACVΔC7L (2X107pfu)
0	100	100	100	100	100	100	100	100	100	100	100	100	100	100	100	100	100	100	100	100	100	100	100	100	100	100	100	100	100	100
1	103.889	102.604	103.015	105.464	103.125	101.714	101.639	99.4764	101.744	98.9071	97.7143	98.4127	101.075	101.579	101.117	101.099	101.705	98.4772	96.9697	100.562	99.4624	98.7421	100	101.07	97.8378	101.105	101.596	99.4565	100.505	99.4681
2	103.889	104.167	102.01	106.557	103.646	101.714	99.4536	100	102.907	99.4536	100.571	100	102.688	102.632	102.793	101.099	102.273	100	99.4949	101.124	98.9247	97.4843	101.775	100.535	95.6757	100.552	98.9362	98.913	100.505	96.8085
3	103.889	103.646	98.4925	104.918	100.521	98.8571	95.082	97.9058	100	97.8142	100	95.2381	102.151	104.737	101.117	100	97.7273	95.4315	98.9899	100	97.8495	89.9371	95.858	98.3957	90.8108	98.895	94.6809	97.2826	97.4747	96.8085
4	102.222	104.167	100.503	103.279	99.4792	97.7143	95.6284	96.8586	97.6744	95.6284	96.5714	94.709	102.151	102.105	98.8827	102.198	98.2955	95.9391	97.9798	98.8764	93.0108	85.5346	95.858	96.7914	90.2703	98.3425	95.2128	95.6522	91.9192	96.8085
5	99.4444	101.042	98.995	101.093	98.4375	96.5714	97.8142	96.3351	97.6744	95.6284	94.8571	92.0635	97.8495	100.526	96.648	100	92.6136	93.401	96.9697	96.6292	90.8602	81.1321	94.0828	92.5134	87.027	96.1326	92.0213	94.5652	90.9091	96.8085
6	100.556	101.562	95.9799	101.639	98.9583	93.1429	95.6284	94.2408	97.6744	92.3497	90.8571	88.8889	96.7742	95.7895	93.8547	95.6044	88.0682	89.8477	95.9596	92.6966	86.0215	76.1006	87.574	86.0963	83.2432	92.2652	86.7021	89.6739	85.3535	91.4894
7	100.556	101.042	95.9799	100.546	97.3958	87.4286	91.2568	91.623	94.186	89.071	87.4286	87.8307	96.7742	97.8947	94.9721	93.956	87.5	91.3706	93.9394	92.1348	86.5591	72.327	86.9822	83.9572	82.7027	90.6077	87.234	88.587	87.3737	88.8298
8	102.222	102.083	100	102.186	94.7917	94.8571	97.2678	96.3351	101.163	95.082	93.1429	89.9471	102.688	102.105	98.8827	96.7033	92.6136	93.9086	94.9495	95.5056	92.4731	72.327	91.716	91.9786	88.6486	95.5801	90.4255	92.3913	88.8889	90.9574
9	104.444	103.646	103.015	103.825	102.604	99.4286	99.4536	99.4764	102.907	100.546	97.1429	93.6508	105.376	102.105	101.117	102.198	96.5909	94.9239	96.4646	96.0674	95.6989	78.6164	91.716	95.1872	93.5135	98.3425	94.1489	95.6522	92.9293	93.0851
10	106.667	105.208	103.015	108.743	104.167	101.143	101.093	99.4764	98.8372	105.464	98.8571	95.2381	104.301	102.105	101.676	102.747	97.7273	96.4467	97.9798	102.247	98.9247	80.5031	94.6746	97.3262	97.8378	100.552	97.3404	99.4565	94.9495	98.4043
11	106.111	106.25	103.518	109.29	104.688	102.286	103.279	101.047	100.581	105.464	103.429	96.2963	105.914	105.789	105.028	104.945	100.568	98.4772	98.9899	103.371	100.538	87.4214	99.4083	98.9305	102.162	103.867	98.4043	100.543	97.9798	98.9362
12	104.444	103.646	98.4925	108.197	105.208	102.857	103.279	100	104.07	100.546	102.857	96.2963	105.376	103.684	105.587	103.846	100.568	102.538	97.9798	102.247	96.7742	89.9371	99.4083	97.861	102.162	101.105	98.9362	103.804	102.525	97.8723
13	102.222	103.646	98.4925	107.65	101.562	104.571	100.546	98.9529	106.395	98.9071	102.286	95.2381	102.688	103.158	102.235	102.747	99.4318	100.508	95.9596	100.562	97.3118	90.566	102.367	95.7219	102.703	97.7901	99.4681	103.804	104.04	97.3404
14	103.333	101.562	99.4975	105.464	101.562	104.571	99.4536	98.4293	105.233	101.639	102.286	96.8254	103.226	102.632	102.793	104.396	99.4318	97.9695	97.9798	100	99.4624	92.4528	103.55	95.7219	99.4595	98.895	97.8723	100.543	102.525	97.8723
Fig S1f
		VACVΔC7L (2X105pfu)	VACVΔC7L (2X106pfu)	VACVΔC7L (2X107pfu)		Fig S1h								Fig S1j
VACVΔC7 (2X105pfu)	14	0						VACVΔC7L (2×102pfu)	VACVΔC7L (2×103pfu)	VACVΔC7L (2×104pfu)	VACVΔC7L (2×105pfu)	VACVΔC7L (2×107pfu)				VACVΔC7L (2×102pfu)	VACVΔC7L (2×103pfu)	VACVΔC7L (2×105pfu)	VACVΔC7L (2×107pfu)
VACVΔC7 (2X105pfu)	14	0				VACVΔC7L (2×102pfu)	18	0						VACVΔC7L (2×102pfu)	18	0
VACVΔC7 (2X105pfu)	14	0				VACVΔC7L (2×102pfu)	18	0						VACVΔC7L (2×102pfu)	18	0
VACVΔC7 (2X105pfu)	14	0				VACVΔC7L (2×102pfu)	18	0						VACVΔC7L (2×102pfu)	18	0
VACVΔC7 (2X105pfu)	14	0				VACVΔC7L (2×102pfu)	18	0						VACVΔC7L (2×102pfu)	18	0
VACVΔC7 (2X105pfu)	14	0				VACVΔC7L (2×102pfu)	18	0						VACVΔC7L (2×102pfu)	18	0
VACVΔC7 (2X105pfu)	14	0				VACVΔC7L (2×103pfu)	18		0					VACVΔC7L (2×103pfu)	18		0
VACVΔC7 (2X105pfu)	14	0				VACVΔC7L (2×103pfu)	9		1					VACVΔC7L (2×103pfu)	10		1
VACVΔC7 (2X105pfu)	14	0				VACVΔC7L (2×103pfu)	8		1					VACVΔC7L (2×103pfu)	10		1
VACVΔC7 (2X105pfu)	14	0				VACVΔC7L (2×103pfu)	9		1					VACVΔC7L (2×103pfu)	11		1
VACVΔC7 (2X106pfu)	13		0			VACVΔC7L (2×103pfu)	9		1					VACVΔC7L (2×103pfu)	11		1
VACVΔC7 (2X106pfu)	13		0			VACVΔC7L (2×104pfu)	7			1				VACVΔC7L (2×105pfu)	6			1
VACVΔC7 (2X106pfu)	13		0			VACVΔC7L (2×104pfu)	8			1				VACVΔC7L (2×105pfu)	7			1
VACVΔC7 (2X106pfu)	13		0			VACVΔC7L (2×104pfu)	8			1				VACVΔC7L (2×105pfu)	7			1
VACVΔC7 (2X106pfu)	13		0			VACVΔC7L (2×104pfu)	8			1				VACVΔC7L (2×105pfu)	7			1
VACVΔC7 (2X106pfu)	13		0			VACVΔC7L (2×104pfu)	8			1				VACVΔC7L (2×105pfu)	7			1
VACVΔC7 (2X106pfu)	13		0			VACVΔC7L (2×105pfu)	7				1
VACVΔC7 (2X106pfu)	13		0			VACVΔC7L (2×105pfu)	7				1
VACVΔC7 (2X106pfu)	13		0			VACVΔC7L (2×105pfu)	7				1
VACVΔC7 (2X106pfu)	13		0			VACVΔC7L (2×105pfu)	7				1
VACVΔC7 (2X107pfu)	13.5			0		VACVΔC7L (2×105pfu)	7				1
VACVΔC7 (2X107pfu)	13.5			0
VACVΔC7 (2X107pfu)	13.5			0
VACVΔC7 (2X107pfu)	13.5			0
VACVΔC7 (2X107pfu)	13.5			0
VACVΔC7 (2X107pfu)	13.5			0
VACVΔC7 (2X107pfu)	13.5			0
VACVΔC7 (2X107pfu)	13.5			0
VACVΔC7 (2X107pfu)	13.5			0
VACVΔC7 (2X107pfu)	13.5			0
Fig S1g
Day	VACVΔC7L (2×102pfu)					VACVΔC7L (2×103pfu)					VACVΔC7L (2×104pfu)					VACVΔC7L (2×105pfu)
0	100	100	100	100	100	100	100	100	100	100	100	100	100	100	100	100	100	100	100	100
2	102.89	100	101.596	104.734	102.395						103.015	102.525	104.545	102.062	102.5	98.2609	97.8723	103.571	100	98.1481
3	102.89	98.5437	102.66	105.325	104.79	99.1525	100.379	96.2343	101.429	99.1031	97.9899	98.4848	100.455	98.9691	96.6667	89.1304	88.5106	96.4286	96.6019	89.8148
4	103.468	98.0583	103.191	102.959	102.994	98.3051	100.379	92.887	103.81	98.2063	91.4573	93.4343	92.2727	93.8144	91.25	83.0435	82.9787	90.8163	89.3204	86.1111
5	101.156	98.5437	102.128	102.959	102.994	94.4915	98.4848	89.1213	100.476	98.2063	83.4171	86.8687	85.4545	89.6907	82.9167	75.6522	77.4468	85.7143	81.068	80.5556
6	99.422	100	100	102.959	101.198	85.1695	85.6061	83.682	89.0476	86.0987	74.1463	75.8621	76.087	78.2828	76.4228	72.1739	74.8936	73.9796	73.7864	76.3889
7	95.9538	97.0874	92.0213	97.6331	94.012	70.7627	65.1515	71.9665	74.2857	75.7848	66.8293	67.9803	68.6957	70.202	69.5122
8	86.7052	88.3495	84.5745	94.0828	88.024	60.1695		69.8745	67.619	65.9193
9	83.237	81.5534	81.9149	92.8994	86.8263			73.2218
10	84.9711	84.466	84.0426	92.8994	86.8263			77.1506
11	87.8613	82.5243	84.0426	94.6746	83.8323			81.4979
12	89.5954	84.466	85.1064	97.6331	86.8263			86.6109
13	92.4855	85.4369	86.1702	100.592	89.8204			92.3054
14	94.7977	87.8641	88.2979	102.959	91.6168			94.9791
15	98.8439	90.2913	90.4255	103.55	95.2096			99.5816
16	100.578	92.767	95.7447	102.959	98.8024			102.51
17	100.578	92.767	95.7447	102.959	98.8024			104.184
18	104.624	95.6311	96.8085	107.101	101.796			105.439
Fig S1i
Day	VACVΔC7L (2×102pfu)				VACVΔC7L (2×103pfu)					VACVΔC7L (2×105pfu)
0	100	100	100	100	100	100	100	100	100	100	100	100	100	100		Fig S1k
2	99.4565	100	100.855	100						100.98	101.01	103	100.521	105.687		WT	Irf3-/-
3	102.174	99.5261	102.991	100.581	99.0566	100.467	99.0783	101.081	103.774	100	95.4545	97.5	95.3125	100.948		182.35	0.0079
4	100	100	100.855	100	99.0566	100.467	98.6175	102.162	105.66	92.6471	87.3737	90	89.0625	94.3128		69.9494	5.7075
5	100.543	100	100.427	100.581	95.283	100	95.8525	98.3784	101.887	82.8431	79.2929	84	79.6875	90.0474		112.025	6.77637
6	102.717	100.474	99.1453	101.744	89.1509	93.4579	83.871	90.2703	89.1509	75.7282	73	77.6699		78.9238		104.79	7.415
7	97.2826	94.7867	98.7179	87.7907	79.2453	79.4393	73.7327	72.4324	76.8868
8	90.7609	89.5735	96.5812	83.1395	74.0566	71.9626	63.5945	70.8108	69.3396
9	85.3261	85.3081	92.3077	80.2326	69.8113	70.0935	60.3687	68.6486	66.0377
10	87.5	86.7299	89.7436	80.814	75.4717	65.8879		65.4054
11	86.9565	88.6256	89.7436	80.814	78.2453
12	90.2174	91.9431	89.7436	83.1395	82.0755
13	93.4783	96.6825	89.7436	87.2093	85.434
14	100	99.5261	89.3162	90.6977	90.2642
15	104.891	99.5261	92.735	94.186	95.283
16	110.326	96.6825	93.1624	97.093	101.415
17	110.326	96.6825	93.1624	97.093	102.83
18	105.435	100.474	94.8718	98.8372	105.189

## Sheet: Fig S2
Fig S2b	Ifnb RT-PCR										IFN-b ELISA
	WT			Ifih1-/-			Sting1gt/gt					WT			Ifih1-/-			Sting1gt/gt
Blank	1.17282	0.92716	1.26783	1.17282	0.92716	1.26783	1.17282	0.92716	1.26783		Blank	1.09446	0.893786	0.92783	1.09446	0.893786	0.863562	1.09446	0.893786	0.963532
WT VACV	1.09989	1.89185	1.82857	1.04881	1.03094	1.64703	1.26296	1.55625	1.39654		WT VACV	1.21589	3.2848	1.46734	2.9273	3.5793	3.28289	3.565	2.1226	2.63563
VACVΔC7L	28.2772	26.3794	25.8022	12.734	14.6408	12.5411	25.5259	26.3794	22.5959		VACVΔC7L	138.226	132.7	133.873	95.6236	94.273	93.0183	125.556	122.982	118.656
Fig S2c				Fig S2d								Fig S2f
Control	WT VACV	VACVΔC7L			Irf3			Irf7				Control	VACV	VACVΔC7L
0.00499963	0.00415453	0.0053556		AECII	0.108009	0.113025	0.114273	0.00189754	0.00199362	0.00191298		0.00022282	0.00046919	0.00048307
0.00565327	0.00411762	0.00523688		BMDC	0.023791	0.0236123	0.0234748	0.513993	0.561341	0.512898		0.00028196	0.00045998	0.00050186
0.00528723	0.00412892	0.00521253										0.00026598	0.00040819	0.00049262
Fig S2i												Fig S2j
Day	WT VACV					WT VACV+IFN-β								WT VACV	WT VACV+IFN-β
0	100	100	100	100	100	100	100	100	100	100		WT VACV	7	1
1	99.5327	100.568	100	101.604	100.549	100.526	101.176	100.556	101.081	100		WT VACV	7	1
2	98.1308	100.568	98.2558	98.3957	97.2527	102.105	101.765	100.556	102.162	100.549		WT VACV	8	1
3	92.0561	96.0227	91.2791	96.7914	94.5055	101.053	101.765	99.4444	103.243	101.648		WT VACV	8	1
4	85.514	88.6364	83.7209	89.3048	86.2637	96.3158	98.8235	93.3333	98.3784	95.0549		WT VACV	8	1
5	78.5047	81.8182	77.907	83.4225	80.7692	94.7368	97.0588	88.8889	96.2162	95.0549		WT VACV+IFN-β	14		0
6	71.4953	75	72.6744	75.4011	74.1758	87.3684	89.4118	83.3333	90.8108	87.3626		WT VACV+IFN-β	14		0
7	67.6056	70.0565	66.2791	70.5263	69.9454	87.8947	91.7647	78.3333	93.5135	82.4176		WT VACV+IFN-β	14		0
8	61.0329	64.4068		65.2632		87.8947	93.5294	84.4444	98.9189	85.7143		WT VACV+IFN-β	14		0
9						91.5789	96.4706	76.1111	97.2973	89.011		WT VACV+IFN-β	14		0
11						92.6316	100	87.7778	100	95.0549
12						93.6842	101.176	90	100.541	97.2527
13						95.2632	102.941	91.6667	104.324	95.6044
14						96.3158	104.118	92.7778	105.946	99.4505

## Sheet: Fig S3
Fig S3c
SftpcCre	SftpcCreIfnar1fl/fl
13903	2257
12356	2319
15214	2878

## Sheet: Fig S4
Fig S4e
AM											Neutrophil
	PBS			WT VACV			VACVΔC7L					PBS			WT VACV			VACVΔC7L
3	96.8	95.8	97.2	94.9	91.8	90.5	84.8	94.2	86.7		3	0.00516	0.00341	0.00416	0.261	0.21	0.18	0.181	0.215	0.341
6	96.8	95.8	97.2	83.7	65.5	75.9	13.8	30.4	24.3		6	0.00516	0.00341	0.00416	0.012	0.196	0.12	1.01	1.35	1.541
Monocyets											cDC
	PBS			WT VACV			VACVΔC7L					PBS			WT VACV			VACVΔC7L
3	0.011	0.018	0.008	0.069	0.51	0.18	3.09	2.41	3.54		3	0.14	0.15	0.19	0.78	0.65	0.42	1.27	0.54	0.64
6	0.011	0.018	0.018	0	0.42	0.32	8.11	7.93	9.41		6	0.14	0.15	0.19	0.2	0.54	0.62	5.13	5.07	7.24
Fig S4h				Fig S4i
CD8+ T cells				CD4+ T cells				Fig S4k
PBS	WT VACV	VACVΔC7L		PBS	WT VACV	VACVΔC7L		SIINFEKL	TSYKFESV
1.04	0.17	47.9		0.11	0.25	10.6		0.25	3.24
0.00907	3.4	25.3		0.13	1.56	9.16		0.2	5.48
0.031	0.88	41.6		0.074	0.26	11.5		0.14	5.02

[truncated: 2 more sheets: Fig S5, Fig S6]
